# Supplementary material for: Epigenetic Regulation Mechanisms of the Cofilin-1 Gene in the Development and Differentiation of Bovine Primary Myoblasts
Source: Genes (Basel). 2022 Apr 21;13(5):723. doi: 10.3390/genes13050723 (PMC9140398; doi:10.3390/genes13050723)
Supplement: Supplementary file 1 [file genes-13-00723-s001.zip]

Archive with 1 entries (1 files):
- genes-1674991-supplementary.pdf
